# Supplementary material for: A novel nano-iron supplement to safely combat iron deficiency and anaemia in young children: The IHAT-GUT double-blind, randomised, placebo-controlled trial protocol
Source: Gates Open Res. 2018 Oct 11;2:48. Originally published 2018 Sep 21. [Version 2] doi: 10.12688/gatesopenres.12866.2 (PMC6266659; doi:10.12688/gatesopenres.12866.2)
Supplement: Supplementary file 1 [file gatesopenres-2-13967-s0000.tgz]

Archive with 1 entries (1 files):
- 50aa276a-ac7b-4c95-99d0-1c672c7401a4_ICD_IHAT-Gut_V3_16_02_18.pdf
